# Supplementary material for: Multifaceted Biological Properties of Verbascoside/Acteoside: Antimicrobial, Cytotoxic, Anti-Inflammatory, and Immunomodulatory Effects
Source: Antibiotics (Basel). 2025 Jul 11;14(7):697. doi: 10.3390/antibiotics14070697 (PMC12291726; doi:10.3390/antibiotics14070697)
Supplement: Supplementary file 1 [file antibiotics-14-00697-s001.zip]

Archive with 3 entries (2 files):
- antibiotics-3707667-supplementary/
- antibiotics-3707667-supplementary/Supplementary Table S1.pdf
- antibiotics-3707667-supplementary/Supplementary Table S2.pdf
